# Supplementary material for: Identification of Key Genes and Pathways Associated With Paclitaxel Resistance in Esophageal Squamous Cell Carcinoma Based on Bioinformatics Analysis
Source: Front Genet. 2021 Aug 11;12:671639. doi: 10.3389/fgene.2021.671639 (PMC8386171; doi:10.3389/fgene.2021.671639)
Supplement: Supplementary Table 1 — The information of ESCC-specific modules identified by WGCNA. [file Data_Sheet_1.xlsx]

## Sheet: all_modules
Module.Name	Gene.Number
bisque4	35
brown	2470
brown4	36
cyan	397
darkgreen	224
darkgrey	247
darkmagenta	572
darkorange	4383
darkorange2	39
floralwhite	39
greenyellow	489
grey60	735
lightcyan	4667
lightcyan1	45
magenta	1283
mediumpurple3	555
midnightblue	999
orange	1697
orangered4	53
paleturquoise	2117
plum1	54
red	1047
royalblue	359
sienna3	103
skyblue3	61
white	174

## Sheet: darkorange_module
geneSymbol
CYP2E1
TTLL12
SPATA17
TMEM196
TMEM106A
TTC39C
EYA3
KLK8
CCDC65
RBBP6
CATSPER1
PDE7A
MSI2
RDH10
FLJ30901
CCDC185
CLEC12A
ODF4
CLEC4F
DEFB106A
CALR3
KLHL10
MFSD6L
ANKAR
GPR182
MBD3L2
FAM46D
SERPINB11
RHBDL2
SLC34A3
ACVR1C
TMEM74
ART5
FAM71C
ATP6V1C2
VTI1A
IQCD
AF131215.4
NUDT9P1
RTP3
MYO3B
ABCC13
ABCC12
PXT1
LINC00308
KLHDC7B
PHC3
UHMK1
C5orf22
PCDHGB7
FLCN
SLC9A7
DNAJB7
USP28
GRHL1
ARPP21
RHOXF1
ADAMTS17
ABRA
PCDHGA4
SLCO6A1
RAET1E
SEC62
SOCS4
ZNF547
PROM2
CAPN13
KLF14
NXNL2
ATOH7
TBATA
EXOC3L2
FMR1NB
IL23R
MAGEB18
PITPNM2
PCDH10
TAB3
AKNAD1
TEDDM1
LOC149373
GABRG1
CCDC27
ZMYM6
SGCZ
WNT9B
CNPY3
SLC30A8
OR5P2
DYDC1
GPR113
ZIM3
NOX5
GPR115
GPR111
WFDC13
SLFN5
SERPINB12
PSKH2
BNIPL
SDR9C7
TRIM40
TIGD1
ALKBH5
DSG2
PTK6
NKD1
THEM4
GRIK5
SH2D1B
RASEF
DCAF4L2
C20orf166-AS1
KRT78
CCDC7
ZNF572
POMK
ASB16
ERVV-1
FLJ30679
SLC23A3
PLCXD2
ZNF555
NYAP1
SGK494
MRGPRX3
TMEM182
PLB1
C20orf197
KIF19
RIBC1
SULT1C4
TEAD1
RXFP2
SSMEM1
MAB21L3
KCNA6
OTUD7A
LINC00889
C6orf195
ARHGAP42
ATG9B
TFAP2B
MRGPRX1
RLN3
CSMD1
C11orf44
C12orf40
LY86-AS1
FLJ31713
CYP4Z2P
LOC100996634
CCDC79
MYO1H
RPTN
FAM9B
DCAF8L2
HYDIN2
LOC100288966
KIRREL3-AS3
C15orf32
PAX1
A2ML1
VNN3
DEFB104A
NLRP8
NLRP9
TAS1R2
ITGB1
KRT73
LMX1A
GPR101
VN1R2
VN1R5
TAS2R41
TAS2R50
INSL3
TMIE
FLJ25694
TRIM43
TRIM42
FSIP1
MGC15705
LOC101929373
XKR6
CDYL2
ENAH
KLC4
PPIL6
C18orf25
SGOL1
NLRX1
DUSP18
LINC00525
RHEBL1
AMER2
GPR97
TBC1D32
AK7
OTOGL
MGC16025
DCBLD1
LINC00638
RASGEF1B
STOML3
CYP1B1-AS1
APOBEC3D
LINC00315
CCDC26
DCST1
TCP11L2
LDHAL6A
MRGPRX2
NTN5
CCDC105
C11orf42
DKFZp434L192
EXD1
C9orf62
FMO9P
C7orf33
ACER1
LINC00305
BFSP2-AS1
LRRC28
DCD
B3GALT6
SNX21
CBS
DPCD
NDST1
MYO10
ARSB
ZBTB24
XG
CCDC67
CDCP1
C5orf58
WDR78
PHF21A
ATP5S
LYNX1
TRIM73
TRMT44
CTNNA3
PCNXL2
ERAP2
FLJ25758
CYP19A1
NFS1
LRRC18
SLCO4A1-AS1
FCHSD2
NT5C1B
PTPLA
TRAM2
VPS29
FIP1L1
KIAA1217
DNAJC14
HILPDA
HNRNPLL
FBF1
GFOD1
DNAH14
APOBEC4
SPPL3
TTC30B
ARHGAP27
TGOLN2
SERPINB8
AGFG2
ZNF57
EPHA7
MYT1L
CBFA2T2
DUOXA1
MAST4
NLGN4X
SLC23A2
NDUFA10
TRPM3
SLC6A11
SLC9A1
TRIM7
MTUS2
LINC00301
MGC32805
CCDC82
CASS4
STKLD1
TRIM72
ASTN2
LOC280665
SDC3
LOC101927129
HYDIN
ABCC11
PLA2G4D
SCEL
FUT8
RCBTB1
NLRP12
ZNF641
OK/SW-CL.58
LINC00051
ERICH1-AS1
GOLGA3
SLC9C2
MGC39545
EPB41L4A
LINC00612
TRPV5
LHFPL5
CCNG2
NDUFS4
LPGAT1
IKZF2
ZNF843
PPM1F
STPG2
ST6GAL2
FAM9A
FCHO2
ARHGAP8
NAMPT
ST3GAL3
GOSR1
LOC439951
OR8B8
UBE2W
CCDC148-AS1
IQCF3
LOC554207
SCN1A
COL25A1
ANO1
GALNTL6
VWA3B
MED12L
FOXJ2
CARD14
PAK6
HIF3A
ADAM9
TPH2
AQP10
KB-1568E2.1
TFAP2E
PPHLN1
ENTPD4
CCNL1
ALOX15B
SLC39A14
BRINP1
IFIH1
C17orf82
CYP4B1
NPSA
TYR
POFUT2
SERPINB5
UGGT2
LMOD3
IMMP2L
KDELR1
SCRN3
ZMAT3
G6PC
SUGT1P1
OR8D1
KRTAP2-3
OTUB2
KCNIP3
TNAP
SCAMPER
GAFA3
CFL1
LYZ
STH
RBM15
GNG4
XRN1
THSD4
TTC28-AS1
DCTN5
KIAA2013
LOC101928001
CRTAC1
ASB16-AS1
C17orf64
DAAM1
GPR180
EME2
LINC00893
SMTN
UNC13C
LINC01260
LOC642533
TEX36-AS1
ITFG1
EMC1
HSPA4L
RP4-798A10.7
RGS9BP
C10orf90
RP11-757F18.5
LOC155060
VCPIP1
RP11-235E17.4
LOC101927468
LOC100310756
LOC101928818
FGFR1OP2
PRRT3
C2orf71
HCN1
LMO7
LOC374890
AC007228.11
LOC100506274
RP11-310J24.3
LOC283485
LOC101805491
FAM69A
RBSG3
LOC729224
LOC284513
DRP2
SNAP25
C1orf204
SLC7A14
LOC100507535
C10orf40
WNT4
LOC100133920
MIR194-2
LOC100288490
EML4
EGFLAM-AS2
LOC153577
LINC00856
LINC00930
AC092155.4
AF075036
FAM83C
KRBOX1-AS1
RNF144A-AS1
POLR3B
CTA-292E10.6
DLEU2
TIPARP-AS1
ALDH1L2
LOC100132078
ARHGEF33
NPHP3-AS1
LINC01270
RP11-731J8.2
ZNF577
LINC01330
LOC101927138
PAPOLG
CDC42-IT1
RP11-85A1.3
OR2H1
CHD1L
LOC550113
C1orf177
LOC101928989
LOC101927787
LINC00665
C5orf47
BC036830
LOC100996760
C19orf82
HEATR6
PLD1
ATP13A4
LOC100132735
KLHL18
CARS2
TPCN1
PABPC1L2A
LOC100506827
RP11-495K9.3
BBX
RP11-524D16__A.3
AC012360.6
ZNF519
AREG
DPY19L2P4
CAPN14
LOC101929225
MYCBP2
LINC01141
FAM161A
SH3PXD2A-AS1
LOC284009
ACSL4
LOC100505878
RP11-799D4.4
RASAL2
ARHGEF7-AS2
LOC100505811
FLJ31104
PFN4
STIM1
RP11-634B7.4
CBX3P2
RP4-593C16.3
LINC01305
LINC00870
LOC401312
PITRM1-AS1
LOC101928877
C7orf57
CCDC13-AS1
AK8
RSU1P2
ZHX2
RP1-140C12.2
LOC100130548
CEP128
LOC101928535
AC104667.3
LOC101929153
JRKL
RP4-676L2.1
LOC401134
C5orf28
EFHB
LOC101926915
LOC102546294
LINC01020
PCDH11X
LOC101927380
STXBP5-AS1
BC041003
SLC16A1
ERVH-3
CTNND1
NAALADL2
LOC100506655
TMED4
DNAJC3
SNORA65
LOC101930048
AFAP1-AS1
TMEM184A
RFT1
LOC100996549
TMEM72
UACA
LRRC38
AHNAK2
LOC285500
ABCC5
LOC100131496
TMCC1-AS1
CST13P
AK097453
AP006222.2
KIAA1456
VNN1
CTD-2542L18.1
LOC100131541
C7orf73
UBL4B
LOC100996385
C21orf15
LOC101928020
TUSC7
PLGLB2
TTC5
RGPD4-AS1
NOL4L
ZNF260
TMEM134
ZNF252P
LOC284014
VPS9D1-AS1
ZBTB38
SMCHD1
C2CD3
C12orf49
RANBP10
CTC-203F4.2
RP11-467D6.1
TMED5
LOC101929759
RP11-307L14.1
AC139100.3
PNLIPRP3
LINC00908
LOC100506885
BC039319
LINC00924
PLK5
SLC8A1-AS1
CLIP1
GTF2H5
ZNF765
RPL32P3
CTD-2124B8.2
LOC101928504
LOC100507351
C3orf52
2021-09-09
EXOSC10
C4A
NDUFB6
CACNA1G-AS1
LINC00567
FLJ30403
C14orf64
RP5-1065J22.8
TMEM80
SPATA19
FAM87A
RP1-187B23.1
ANKRD20A5P
RDH13
ST7-OT4
BC047644
SKIDA1
LOC100505835
DQ573539
SOCS2-AS1
DIO3OS
BC042366
LOC101929064
LINC01146
LOC101928043
TRPV6
LINC00478
FLJ38576
IL21R-AS1
LOC613266
LOC100996693
MEIS1
LOC100506844
BC039122
CBR3-AS1
AP000473.8
LOC100505918
BC042590
PRDM11
LINC01093
RHOQ
DDX60L
LOC728868
LOC285043
GBP6
TMEM75
C7orf71
LOC101927710
GRTP1-AS1
KATNBL1
BC042374
RP11-495K9.5
LOC100506379
GRAPL
LOC100507391
INO80C
ZC3H12C
ALDH1L1-AS2
LOC646241
FAM53B-AS1
RP11-454K7.3
LOC100288798
LINC00960
LOC101928420
AK056982
LOC102723757
LOC101928211
LOC101927253
BTG1
AX747544
LOC283692
RTP5
LOC100506071
LOC399900
DIAPH1
RP5-1102E8.3
LOC440416
WDFY2
FW340027
LOC643549
LOC101927066
ZNF713
HCP5B
LOC101927667
LOC645485
CELF2-AS1
LOC101928988
LOC221122
LOC101928955
RP11-68I3.11
C12orf55
NKPD1
PRR7-AS1
LOC102546299
CPXCR1
LOC101929741
LOC101928200
LOC101928161
LOC102724162
NFE4
FGF13-AS1
LOC101927722
TIAF1
AP001063.1
KCNK15
CATIP-AS1
AC007557.2
METTL21EP
RP6-24A23.7
LOC101928327
SCPEP1
LOC101929591
ITGAD
LINC01153
SFT2D1
NEDD9
TMPRSS11B
IL12A-AS1
BC043540
HCG22
LOC101929143
RP11-309G3.3
DNAH3
LOC646743
LOC101927735
LOC101928708
LINC01189
LINC01241
FAM217A
TEX26-AS1
LOC101927490
ZNF107
ARHGAP26-AS1
LOC101929684
RP11-91I8.1
EFCAB4B
LINC01088
DPY19L1
SACS-AS1
HECW1-IT1
LOC101928626
NOS1
BCL2L13
KB-1000E4.2
LINC00556
LINC01425
CCDC14
LOC101928850
RP11-403N16.3
TXNRD1
BC044611
LOC153910
CTD-2199O4.3
SLC22A25
JAKMIP2-AS1
LOC101929488
LOC101929757
LOC101926962
MTHFD1L
DHX35
DEFB108B
KLHL8
RP11-53B2.2
LINC01360
RP11-366L5.1
RP11-677O4.2
LOC101927228
ANKRD30BP3
XCR1
LOC100506122
RP11-171I2.1
LOC101929657
RP11-112L7.1
LOC102724612
LOC101927112
DNM1P35
LINC01019
LOC648691
RP5-991O23.1
LOC101929025
RAPGEF5
CRYBB2P1
LOC339298
RP11-360A18.2
RP11-231E19.1
LEMD1-AS1
LOC339622
RP11-37C7.3
BC041998
MAGI1-IT1
LOC100506172
BC043266
LOC101927876
DSG4
ERVMER61-1
RP11-753D20.4
LOC285181
LOC440602
LOC150005
LOC101928009
RP11-151E14.1
LOC100505716
RP11-806L2.2
C12orf42
LOC284661
LOC101928205
STAU2-AS1
EPHA6
LOC100996590
ARAP2
CTB-113P19.1
BC043291
LOC101928907
C15orf45
LOC283585
BC041947
LOC101928551
LOC284294
RP5-1103G7.10
LOC101929312
CASC6
LOC101928435
RP11-300A12.2
CTA-331P3.1
LOC283214
RP11-552F3.10
LOC101927310
LOC400655
LOC101928995
LOC101927346
LOC101928273
LINC00343
EPN2-AS1
RP11-95H11.1
LINC01098
AC013733.4
BC044765
OR7D2
BC028044
LOC101928314
LOC101927537
LOC101928565
RP11-266L9.1
PRICKLE2-AS3
LOC101929486
RP11-544D21.2
TTLL7-IT1
LOC441178
RP11-753A21.2
CTD-2076M15.1
RECQL5
LOC101929224
LINC01393
BC028670
NUDT17
LOC100133669
BC042029
RP4-584D14.7
LOC100505718
RP11-932O9.4
BC048141
HS3ST3B1
COQ10B
BC041347
LOC100505635
LINC01206
LINC00838
LOC100130654
CCND3
LOC101927495
RP4-539M6.14
LOC729296
AK094733
LINC01359
BC048132
LINC00951
RP11-195M16.3
RP11-508N22.12
PLXNA4
EPHA1-AS1
SLC7A11-AS1
RP11-203B7.2
LOC283682
BC040311
FAM169B
NAV2-AS5
LINC00664
LDHAL6CP
MIR4313
ZNF501
LOC285819
LOC101927359
LOC283112
SLC8A3
CTD-2008P7.1
AP001604.3
LOC285889
UNK
CLVS2
TEX41
LOC101927623
THEM5
LINC01343
LOC101929196
FCER1A
LOC400541
LOC284263
RP11-809F4.3
LOC340074
KRT40
HOXA-AS2
LOC101929279
CCDC88A
ZSCAN1
LOC101929413
LOC101927447
LOC400548
RP1-142L7.9
LOC101929325
LOC101928784
RP11-342L8.2
DQ582785
LOC101929319
FGF10-AS1
FAM155A-IT1
LINC00964
PRR20A
RP11-893F2.14
TMEM232
LINC00092
BC041448
USP3-AS1
DNAJB8-AS1
UBXN4
RP11-804H8.6
RP1-58B11.1
ST6GALNAC5
DAND5
LOC339807
LOC101929118
LOC101927157
LRRC37A5P
TLR8-AS1
AC003986.5
EFCAB6
DSCAM-AS1
ROR1-AS1
LOC101927049
LOC101928283
LOC101928271
LINC01231
RP11-184E9.2
LOC101929406
LOC102723704
LOC101927657
LOC101927502
LINC01197
LOC101927723
FAM170A
LOC339468
LINC00862
LINC00102
FAM45A
LOC101927648
RP11-152L20.3
SRRM2-AS1
LOC101929949
MACROD2-AS1
LOC101927210
LINC00929
LOC101928937
RP11-359K18.3
LOC101929241
LOC101927406
BC038194
LOC101927313
AP001605.4
LINC01395
LOC100289061
RP11-171N4.1
LINC01282
RP11-791M20.1
BC039673
LOC388456
LINC01428
LINC01169
LOC101927616
LOC100507065
F11
LOC101927508
NRG1-IT1
LINC01243
RP3-400B16.4
LOC102723448
BC037214
NADK2-AS1
LOC414300
RP11-400N13.1
TBC1D8B
LOC101929019
LINC00572
LOC101929584
NEGR1-IT1
LOC100129603
LOC101927783
T-18
LINC00173
BC038205
LOC101928031
SOX6
DKFZp451B082
ANO8
FMN1
LINC00559
LOC152274
RPL34-AS1
LOC401324
LOC100506403
LOC286359
AX747250
TMEM72-AS1
ZSCAN23
LINC01104
RP11-108B14.5
LINC00842
C1orf180
BPI
ZBTB8B
LOC100507283
LOC100130278
AX746699
GAB4
SH2D4B
LOC400965
INTS4L1
CRABP1
LCTL
LOC101929717
CEP41
ANKRD31
CAST
LOC100132354
ZNF804B
FAM115C
KNCN
RP11-410D17.2
HOTTIP
MYH16
LOC101926975
LINC00514
BSN-AS2
C12orf79
VAC14-AS1
DTHD1
LOC101928519
LINC00841
LOC100652824
MS4A15
LOC100131756
LINC00700
AX746710
LINC00330
IQCF5-AS1
MPP7
LOC101928405
LOC100505555
LOC101929538
RP11-52A20.2
LOC219688
DLGAP2-AS1
KRT72
DDC-AS1
LINC01281
ZBED3-AS1
SPANXA2-OT1
LINC01442
TMC1
BTN2A2
LL0XNC01-116E7.2
CASP12
LOC100289045
LOC643659
RP11-395N3.1
RP11-158G18.1
LOC338667
ST7-AS2
EMP1
KIAA1211
RP11-182J23.1
TBX20
RP11-118G23.1
MAP3K2
GDPGP1
RP11-118G23.2
ALB
TNXB
RP11-587D21.4
GRM5
LINC00529
RNF141
LOC100287290
FUT6
PRSS23
LOC100128281
LOC101927410
DUOX1
RAB3IP
LOC100506411
FLJ46026
DGCR7
LOC102723697
RP11-210K20.4
HOPX
CLYBL-AS1
OR5E1P
OR2M4
MAF
SOD2
DNTT
SNORA68
LOC102724888
LOC100507494
RP11-305O6.3
RP11-157B13.7
VRK3
LLNLR-246C6.1
PER4
HPYR1
TYRO3P
LINC00674
NFE2L2
OR5AK4P
SH3GL1P2
OR10A3
OR1J2
OR4C1P
OR2K2
OR1J4
OR5L2
OR5K1
RAC1
ABLIM2
SOX4
ANXA2
DEFB124
TRIM69
NUDT16P1
RSPH3
GALNT1
CHRNA10
FGFR1OP
LOC101928909
C10orf76
LOC101927814
LOC102724884
UROS
NCOA7
LOC100507140
LINC01012
LOC401442
RP11-533E19.5
LOC101929528
LOC101927820
LOC100131691
RP11-102M11.2
CTB-78F1.1
LOC100422212
LOC728196
LOC101927348
LOC101930149
BC034636
OR8B2
PIGT
PSG4
LOC284379
FAM201B
BMS1P20
LINC00458
C15orf62
LOC100294362
BC044596
ABCA4
ZFP69
AC099850.1
SLC25A24
CYSRT1
DQ576994
GRIA4
CTD-2313J17.5
MYO3A
TTC9C
LOC101927137
CXCL2
CROCCP2
GS1-124K5.11
LINC01300
BC040412
LOC102725451
C11orf30
CCP110
LOC100129098
ALCAM
KIAA1656
LRRC59
C3orf62
BC048103
MGC15885
BC048420
LINC00682
WIBG
PGM2L1
FAM160A1
FRMD5
LOC101928401
FNDC3B
LOC646482
LINC00463
GDA
HIRA
LOC102724927
AADACP1
ANKRD20A1
GMNC
F2R
RP11-259G18.1
FOXR2
PP12613
AC005224.2
BTBD8
AC007349.5
BC070118
LOC101929631
LOC101930296
LOC101927131
LYPD4
LOC101929116
RFTN1
LOC101929372
RP4-742J24.2
LOC729307
STRN
AC018755.17
LOC728114
CTD-2251F13.1
LSMEM1
TPP2
LOC101927358
SERAC1
LINC00882
FLJ16124
PHF20
KRT79
LOC101928255
NHSL2
RP11-179B15.6
LOC101928844
LOC100288721
BC015774
LOC641515
CPXM2
WIPI2
CCM2L
LOC101929865
HIPK1-AS1
RP5-963E22.5
ZNF365
SPATS2
RP11-483C6.1
ANXA8
LINC01111
AC007787.2
NR1I3
AC011997.1
LOC101928851
PRSS55
CLDN10-AS1
FAM66C
KLF3-AS1
FLG-AS1
RP11-153K16.2
RP11-669I1.1
ARHGEF10L
ATG10
XYLT2
PMPCB
LOC729291
MPZL3
MPRIP-AS1
RP11-96K19.4
TCEB3
CHURC1-FNTB
PARK7
STARD7
C18orf32
KHDRBS1
JTB
LOC101929240
SNX3
CNPPD1
HNRNPD
USP22
HSP90B1
APP
DSP
MLEC
LASP1
CALM1
CAP1
UBB
MARCKSL1
SSR2
DNAJB1
XBP1
RPL32
DDX24
KDELR2
DYNLL1
ACTR1A
NACA
SUMO3
NFE2L1
GNAS
ANXA5
RPL29
DHCR24
RAB11A
RNF114
S100A10
PGAM1
SSR1
M6PR
SRPR
PHC2
TMED10
DCTN2
CALR
SEPHS2
ABLIM1
LOC101928061
SERP1
TAX1BP1
CD59
AARS
PRDX2
RPN1
ANXA1
YWHAH
CD99
RPS18
PSMF1
RCN1
LOC100996696
SON
SDHA
DAP
SRSF7
BHLHE40
TERF2IP
LRPAP1
CSTB
PPP1R7
CTBP2
NDUFB8
SPCS2
CDIPT
SYPL1
RAB5B
SEC11A
GTF3A
ENC1
GPX3
COPB1
IVNS1ABP
PHGDH
TRAM1
PLEKHB2
DDX23
CNN3
NPEPPS
MAPKAPK2
TALDO1
SQSTM1
MARS
CTSC
CLIC4
ID2
UQCRQ
ETF1
GLB1
FAT1
PPP4R1
ALDH9A1
MBTPS1
BST2
RPS17
DNMT1
ENTPD6
SNX1
EIF1B
SLC29A1
GBAS
LPCAT1
FAM127A
SUPT7L
EPCAM
BNIP3
SH3GL1
PLAT
IL13RA1
FAM3C
IMPDH2
FARP1
SLC25A36
GNG10
PRDX4
CDK2AP1
HEXB
ST6GAL1
DYNLT1
NDUFA6
SDHC
MEST
EPHX1
ACAA1
TMEM184B
RAI14
ALDH3A2
BIRC2
PAF1
COX7B
VWF
PLIN3
RIOK3
COPS8
NUP62
NUP214
ERCC3
PRKCZ
AMFR
LSM3
ARFGAP3
LSS
SIPA1L1
DDAH2
BMI1
TACSTD2
CTSH
RER1
PPP2R2A
GTF3C1
ATP5J
BCKDHA
CFB
MAML1
SEC24D
GNPDA1
KDM5C
BASP1
TIAL1
PRPF31
PPP3CA
RXRA
MPC2
DBI
PLSCR1
SLC35B1
AP3S1
MPI
TRIB2
H2AFV
TBCC
ACADM
SSFA2
PRSS8
GMFB
HSPA13
C14orf1
CRABP2
RANBP9
BLOC1S1
LEPROTL1
ENSA
GUSB
LYN
ICAM1
TRRAP
TCF3
MANF
EFNB2
TNFSF10
OXSR1
CKMT1A
KIAA0391
TES
IFNGR1
LTBP1
TRIP10
NNT
MAPKAPK3
CLDN7
INPP1
HEXIM1
AHR
SPINT1
SERPINA1
AGT
RALBP1
DENND4B
MIR6883
SP100
OAS1
TRAF4
NOL7
NDUFV2
PTPN9
RFX5
GSTA4
DYRK2
AMOTL2
SLPI
C5orf15
ZBTB5
PTPRK
PAPSS2
MDC1
CTNNBIP1
FUBP1
MGAT2
SLC11A2
KIAA0040
IFIT1
MTRR
MYO6
ST3GAL5
CLK2
UPP1
UVRAG
SAFB2
GBE1
DCK
DYNLT3
BAMBI
ARF6
NCK2
PSD4
MTF2
ETV5
DUSP14
NDUFB3
PCF11
TF
PPL
DDB2
PDCD6
HEBP2
ARHGAP32
EML3
TERF1
SAT1
EPN2
PMM1
NDUFC1
LPHN1
ELF4
MED1
MET
CIAO1
ADIRF
ZNF185
ARL4D
IFIT5
SRP54
AKAP17A
MON1B
HMOX1
HELZ
CX3CL1
DIO2
PDE4B
RUFY3
ZNF217
AQP3
ST3GAL4
GCA
MTR
MANBA
MPZL2
MRPL33
TPD52L1
SEMA3C
BCL7A
NSUN5
PCYOX1
WIPI1
MAP3K5
RPS6KA3
MIR7110
USP46
ACTA1
IRF9
SCG5
PCDH1
NFKBIE
MAPT
ACVR1
KIF3B
HSPB11
NEBL
NMI
SLC31A1
HDHD1
NUBP1
ZNF212
PTPN3
SYT1
DUSP4
KDELR3
PCBP2
ETHE1
SCG2
QPRT
ME1
AGAP1
LEPREL4
TPST2
TPM2
P2RX4
STK19
ADK
PDE2A
GPR137B
TUBB2A
GSTM4
MGST2
RARG
PTPN13
IQCE
EIF2AK2
RAB32
GLIPR1
CHKA
RPP14
DCTN3
CHD1
MMP7
CHGB
PSEN2
RGS14
PPP1R3C
SYNGR1
PET112
GOLIM4
TRIM16
AK4
GALK1
FGFR3
KYNU
ACPP
LARGE
IFI6
GSTM2
SPATA2
IFI44L
CD83
LZTS3
RAD1
INA
CXCL1
MMP1
OSTF1
BID
EVPL
HSD3B1
SEC14L2
STAR
GSTM1
ACOT13
ABCG1
CROT
MMP12
L1CAM
MIEF1
CDK14
SERPINB2
PARVB
MYH2
ADA
FOXA1
SRD5A1
NFE2L3
EPHB6
DNAJC6
COL9A3
STX1A
RIMS3
KRT15
CNKSR1
DSC2
PARP2
HLF
NR1D1
USP6NL
MAL
HOXB7
SMAD7
NR2C1
PRR3
RRAD
TRIM21
TMEM5
ESPL1
BTN3A2
BTN3A3
PRKAR2A
GCHFR
MTERF1
MSLN
PTGER4
SAP30
TRIM3
CPS1
GAS8
TLR2
CTNS
ALDH3B2
PTPRN
LYPD3
MNDA
CSTA
OAS2
EMP2
CLOCK
ITIH2
MX2
AHDC1
FGFBP1
ARL4A
ITGA2
PSPH
ARHGAP26
ING3
RWDD3
NAGPA
POM121
NEFM
PLCD1
MYL5
SLC6A1
LRRN2
SPTBN2
ASIC1
GCAT
CLTB
QPCT
ADAM8
SPINK5
MAFF
CA9
TGFBRAP1
RNF2
FCN1
GPSM2
SLC13A3
CEP290
ZBTB39
LIF
ADD2
CDC14A
BMP2
HNRNPA2B1
IGFBP1
MTF1
PHYHIP
DCT
TMSB15A
PEBP1
AKAP6
BBOX1
PLAG1
CBR3
PDZK1
MDM2
FOSL2
GPR183
TBKBP1
ZNF354A
CALB2
GSTT2
PRL
NPAS2
HPCAL1
PDGFA
SCNN1B
KLK11
CRLF3
CCL20
CRYM
SRPX2
ARHGEF15
AIFM1
EXOG
ETFDH
MSX2
PCSK5
ABHD2
LAMP3
SERPIND1
PYGM
NOS3
ETV6
PDE9A
DSG3
SMURF2
HOXB5
PSG7
PRRG2
SMPD2
CDA
CRH
SH3GL3
OASL
DLEU1
APOM
PHTF1
IL17RA
CDS1
ABLIM3
PGAM2
CBLN1
CYP1A1
CRP
SULT2B1
KLK7
BIK
KLK13
WISP2
RASGRP3
ROM1
TUFT1
POLG2
TMED9
MAT1A
HMGCS1
PCSK1
CPA4
CRAT
CACNA1H
NME6
TULP3
SLC7A4
PDE4DIP
SLC22A4
KRT1
PTH1R
VNN2
MSX1
PPM1E
IL6R
PTPRT
KCNK3
ZNF426
KCNS3
MT3
HOXD1
EPHA1
ELK4
TGM3
TGM1
FOXJ3
NMU
HPD
ATP2C2
KNG1
KEL
HCP5
LRRC37A3
FUT1
RHAG
RLBP1
ARG1
GPR17
CEACAM7
RCVRN
CETP
OPCML
LIG4
DLG2
FMO4
GPLD1
ADCYAP1
NPHP1
IL18
TEC
NUDT4
LECT1
CRLF1
KNTC1
SHC3
CXCL6
GNAL
XCL1
ZIC1
HSPB3
CACNG3
RARRES1
TNNI2
SLC1A1
TIAM1
CNGA1
SEMG1
MASP1
NDRG2
RHO
DIO1
ACSBG1
TRPM1
OCA2
SUPT3H
CYP4F2
CYP4F3
SIGLEC6
T
GABRR1
SLC26A4
SLC2A2
SYCP2
KLHL24
SLC7A1
TNP1
CDKL5
CEACAM1
CNR2
DAZL
CST6
INS
HOXD3
SLC2A4
OVOL1
ENDOU
CBL
DKK4
PDE6A
APOBEC3B
DSG1
NR0B1
UPK3B
SP4
SKIL
ATF7
PDK1
GPR143
FOXN2
EPB41L3
NTNG1
UMOD
CD1B
FCER2
KCNA5
BRDT
PDYN
ADRB3
L3MBTL1
ZNF430
SEMA3F
HBD
KCND1
HOXC6
MIOS
ELANE
MXD1
NRG2
P2RX6
MATN1
NKX2-2
ZNF124
GLYAT
PCDH8
RUSC1
AQP7
C8B
IL12RB2
PLAGL1
CXCR2
PHOX2B
CHRND
GJC2
CSRP2
CRISP1
SLC16A6
PAX9
AOC2
[truncated: 2,384 more rows]

## Sheet: brown_module
geneSymbol
MSANTD3
AK9
FAM122C
TRIOBP
GSC
TIRAP
SCIN
C4orf33
SRSF12
NEDD1
ZNF485
PLCD3
LACTB
MPP4
COBL
TIGD4
STON2
LETM2
NLRC4
CNBD1
MMP21
JMJD6
ZNF101
ZNF626
TNFRSF10A
JMJD1C-AS1
ARL11
CREG2
RXFP1
CEP170
NETO1
WWP2
MCF2L
C9orf66
ZNF625
ZNF563
CLEC4D
SLC44A5
ZNF396
B3GNT6
RAB42
CD200R1
KCNG3
RIMS1
MMEL1
ZNF114
C5orf17
LRRC15
ZNF645
HAS3
FGF4
GPR126
SUOX
IL31RA
SYTL5
SDCCAG8
SYN2
CRYGN
BCL2L11
KBTBD6
TC2N
TAPT1-AS1
CEP19
ANKFN1
LUZP1
SLC36A1
SNRNP48
ABCA13
DUSP5P1
DGKH
SLC5A3
CDC14C
BEND7
PNPLA1
EPHA10
BTBD9
HEATR9
MACF1
FLJ13744
ADAMTS15
CCDC171
ASB14
CCDC150
C2orf61
DNAH17
C17orf78
TEKT5
COX1
CCDC125
MACROD2
DDAH1
EFNA2
MAGEA10-MAGEA5
MUCL1
KLHL35
TMCO5A
PPARGC1B
HUS1B
FBXL14
SP1
METTL6
CBR4
ZNF697
RNF152
CEP89
AJUBA
GK5
DTD2
NKX2-3
NATD1
LINC00504
ZNF99
CXorf22
ALG14
RHOB
C22orf39
LOC101928274
LLGL2
OSMR
CHD2
GPNMB
BICD1
DCAF8
TMEM136
GALNT18
NOL9
MIR31HG
SLC4A8
TWIST2
GOLGA7
LOC554206
C5orf46
SH3YL1
BC027448
KATNAL2
COCH
C1orf210
DNAJC5B
SSH1
CCRN4L
SVOPL
ITPKB
EIF4G3
RPS6KA5
CANT1
GNB5
SIAE
BTG4
CLEC7A
CTNNB1
OSGIN2
TAF5L
ZNF85
PHF20L1
ARMC10
SAR1B
RAD51B
PPA2
OSCAR
WWC1
CNNM2
GPRIN2
METTL20
LENG9
NKAIN2
CNKSR2
LOC100287896
DGKE
PALM2
RPRML
LAPTM4B
CEMIP
ADAMTS9
SPATA6L
GLYATL2
FBN2
IPP
RALGPS1
RP11-690I21.2
PHTF2
KANSL1L
RAB39A
ITGA11
USP36
PRR16
CSPP1
CAMKMT
ABCD3
PCBD2
ACAN
RAG1
PTGS2
TMEM26
LOC101927705
RPL13AP17
C6orf123
CCDC181
KIF26B
STX19
TERF2
TAT
LOC101060604
RP1L1
CPEB3
MAGI1
STRIP2
MEGF10
DDX53
POF1B
B4GALNT1
CXorf67
DUSP16
LOC645261
KLF7
SLC39A6
CELF1
NRP2
FAM153A
PRR5L
TMCC2
SDS
TGFB3
AFAP1L1
GDPD1
CMTM3
POSTN
IRAK1
LINC00520
EXD2
CRISPLD2
UCHL1
TOLLIP-AS1
GLIDR
TSGA10
CACNA1D
IGFBP5
RTN4
HOMER2
RAB11B-AS1
LOC100131170
SRGAP2
CLEC2B
BTG3
ZNF391
LOC101928896
LOC101927531
LINC00879
LOC284219
RP11-90P13.1
C2orf72
COL1A1
ZNF573
MFI2
EHD4
LOC401098
SHISA9
CASC2
FTCDNL1
LOC652993
CNTFR-AS1
PAXBP1-AS1
LOC100652770
LOC100289090
AX748294
LOC101930578
LAYN
LOC200830
LOC100505853
ALMS1-IT1
SERPINB6
LOC101929607
LOC100287221
YEATS2
LINC01128
MAMSTR
VPS53
CSMD2
AF086154
HCG11
IRAK1BP1
C11orf87
LOC102725017
BCL10
TLCD2
C17orf51
G3BP1
SQLE
CCDC144A
LOC100506639
LOC100506606
LOC100506497
LINC00507
LOC101928190
AX746823
RP11-384P7.7
PRR26
AK093256
LOC100507634
VPS13D
STBD1
PAQR3
BIN3
ST18
LOC101927870
ZNF496
IQCA1
VWA8-AS1
GALE
ASAP1-IT2
GATM
PCBP1-AS1
LOC101927282
LOC101926944
LINC01252
LOC654841
ZNF32-AS3
LOC101928663
CD44
GSTO1
ZKSCAN1
RPS6KA2
TTN
CCDC174
LOC283788
TAF11
PLXNA1
LOC100131262
LINC00592
FN1
KCNJ2-AS1
DR1
SRPK2
EFCAB5
KRT7
TMEM144
LOC101927933
KRBA2
ZNF33B
PAPPA
CABLES1
LOC101926987
HMGA2
LOC441461
C1orf85
ZNF264
FAM13A-AS1
SERP2
MAP4K4
ZNF763
FAM120AOS
ZNF252P-AS1
DMRTA2
DSE
BC016361
HTATSF1P2
DESI2
LINC00460
C18orf21
MORF4L2-AS1
SIRPB2
AL833181
FBXO9
ACKR3
LINC00910
MGC57346
PRKXP1
CLEC4GP1
ZFHX4
APELA
AC067956.1
LOC727916
RP11-194N12.2
SMIM7
ANKRD18A
LOC101929690
ACVR2B
C11orf54
TENM3
MTDH
NSUN4
ZNF605
GPATCH11
LOC100506731
LOC100506314
SFXN3
DLGAP1-AS2
AK094644
LAMA3
RAD51-AS1
DLX1
RP11-59H7.3
SPAG16
WTAP
TMEM44
HIP1
RP9P
ENTPD1-AS1
LINC00997
LOC497256
LINC00298
LOC339166
LOC100129455
SLC16A1-AS1
TSPYL1
SIAH3
TRHDE-AS1
FLJ37035
P4HA3
LOC101929745
MKNK1
FBXW2
TOP1MT
DYRK3
LOC101928725
ZNF826P
RP11-513N24.1
LOC101928516
AY927499
TMC7
LOC101927211
RP11-510C10.2
ZNF81
AGO2
NAV2-IT1
AF086219
LOC100507534
BC036309
LOC101060553
EYA4
LOC642757
LOC101929504
LOC101928961
LOC340340
LOC100507033
CCDC144CP
DNASE1L3
LOC339874
ZNF660
NRP1
KIAA1755
LOC101928245
MED15P9
LOC101928865
RP11-352B15.2
LOC100506368
LOC101928475
RP11-1C8.6
LOC101928668
C7orf49
SNRPB2
LOC284798
LOC100506730
LOC100130987
LOC101928580
AC017002.2
BC062763
CHL1-AS1
RP11-214N1.1
ZNF90
DCAF4L1
ZNF491
LINC01107
FLJ34521
VWDE
KAT6B
SGSM1
HLA-F-AS1
SPOCD1
CASC15
LOC101929473
CLNK
LOC101929505
AC004538.3
AP000253.1
LOC101928476
RP11-546O6.4
LOC101929288
RP11-13K12.5
NUDT12
ZNF229
METTL15
LOC339666
EP400NL
MIR4435-1HG
LOC100288238
SH3PXD2B
EP300-AS1
FAHD2CP
DNMBP
LOC100287877
BC039485
CCDC160
LOC729083
BC039487
BC040624
CLYBL-AS2
LOC101927526
ERBB3
BC039545
KIAA1671
ZDHHC2
LOC340184
LOC157273
TVP23A
RP11-263K4.3
HERC6
DISC1
CAGE1
C1orf220
LOC728690
COL27A1
LOC285857
LOC100630923
LOC285766
LOC100127940
LOC101927257
ATP5O
LINC00221
LOC286238
TNR
MGST1
TFE3
EGFR
FCGR2A
ALDH3B1
LOC102724891
NADSYN1
SLC17A4
ZGRF1
CHML
RPS16P5
LIMS1
RP11-48G14.2
MMP2
MACC1
TOP1P2
TGIF1
SPRY4-IT1
CSNK2A1
ELOVL5
TREML5P
CT45A1
SPP1
ARL3
GABRG2
CSAD
BC045560
CDNF
IFT43
BC045810
SLC22A23
SERPINE1
BEND6
LOC101927929
LINC00240
CYP27C1
SLC24A4
FANCD2
LINC01057
HNRNPC
VMP1
IGF2BP3
AP3M2
BC033241
KIAA0408
LOC100134368
ZNF91
BIVM
RGS20
LINC00857
PTPRG
LINC00488
RP3-337H4.8
GLI3
LOC101929964
LOC101928716
FLG2
SAMD5
LOC100130872
FLVCR2
LIPJ
NMNAT1
LOC100506895
LOC101929378
LOC101928940
LOC285423
LRRD1
LOC102723831
FAM183CP
HKR1
ANKRD26P3
BC036311
RNF144A
DDX19A
MYO5B
TMEM150B
LOC646736
FIGLA
ADAMTS6
LOC100133131
TMPRSS2
BC017988
MMP14
LOC100508408
EIF3F
RPL9
ATP6V1G2-DDX39B
ABCF1
YY1
KAT7
ZPR1
NONO
RPL14
RPS6
FNTA
MSN
RAD21
AP2M1
TMEM59
NDRG1
GLUL
SPARC
EEF1G
MAPRE1
PTP4A1
GNB1
CALU
ECH1
ODC1
LMAN2
CTSB
RPS4X
RPS20
PPT1
CKAP4
HADH
PXN
LGALS1
THBS1
PSMA7
ITGB5
COX7C
ECHS1
SSB
IGFBP7
HTRA1
ARIH2
ATP1B1
PSMC4
BGN
AKR1B1
TRAK1
EIF4A3
NREP
ENO2
PSMA2
ADIPOR2
GRHPR
OAZ2
ITGA5
LRP10
COL6A3
SCRN1
NQO1
SHC1
QSOX1
LAMB1
TGFBI
ELF3
APOD
UBL3
BCL2L2-PABPN1
SNW1
SFPQ
KDM3B
TNC
AKAP1
CLCN3
SGK1
LUM
JOSD1
COX6C
MTHFD2
RNF13
AEBP1
PRKAB1
COL3A1
CDC25B
GDI1
TOMM34
MPZL1
PON2
CEACAM5
AKR1A1
CTDSPL
DVL3
NASP
ATP6V1A
KIAA0141
EXT1
EFNA1
ARHGAP35
UQCR11
PRMT2
IGBP1
ARFIP2
AKR7A2
DKK3
BLVRB
ARL4C
C21orf33
LOC101928916
RAB13
LAMC2
PDGFRB
POLR2G
MTHFD1
CSK
ITGAV
SPOCK1
BAG1
CARS
COL1A2
MYC
CTSK
PFKFB3
PCOLCE
PAPD7
DHRS3
MARK3
NRIP1
TNFAIP3
NRAS
PEX11B
ITPR2
DPM1
NPC1
USP4
STK17A
PTPN1
ITM2A
SLC7A8
FBN1
HMGCL
DBN1
TRAFD1
CXCL8
UNC13B
SIRPA
NBN
HK2
ADAM12
MUT
RGS1
LOXL2
MTSS1
CHSY1
CHST15
SV2A
THBS2
GPRC5A
BCL6
GLS
TFAM
RFK
NPRL2
CAV2
COL5A1
KIFAP3
ITGB1BP1
CEBPZ
RBBP8
SRSF5
KIF3C
PSMA4
NELL2
MMD
MFAP2
MME
STC2
CDH2
SCNN1A
VPS16
BPGM
CD68
SNTA1
SEMA4D
LSM1
CAMLG
LPL
OFD1
CSNK2A2
SLC7A6
FSTL3
INPP5F
POLB
IGF1R
PROCR
SLC25A20
COX5A
NUCB2
E2F3
DHX16
DFNA5
HIBCH
DPP4
GADD45A
ZKSCAN5
DEXI
RBMS1
TCF4
CEACAM6
CDC42BPA
ELF2
RGS3
LRRC32
PCCA
MMP11
THBD
HPGD
CHST2
PPP1R26
MORC2
CEBPD
FABP4
FCGR3A
FCGR3B
METTL1
SFRP4
STK3
NID2
NDUFAF1
COL7A1
TPST1
CDKN2C
CHKB
PKNOX1
PDGFB
SLC31A2
ACOX3
RLF
VDR
ELOVL6
CPT2
ALDH6A1
SURF1
LOX
CYP11A1
ATP1B2
COL11A1
AGA
RGS4
COL16A1
S100P
F3
MAOA
FOSL1
SOX12
NUPL1
FZD1
LDOC1
PLA2G15
GAP43
PIK3C2B
KCNQ1OT1
STRN3
NOV
ATXN7
PLLP
FAM216A
LOC101060747
MYO5A
SEBOX
HPS5
RAB40B
DZIP1
MMP19
NUAK1
STC1
PKIA
VCAN
TFF3
COL17A1
SPOP
RNF24
LTBP2
IRS1
PANX1
CDH13
CSPG4
TAGLN3
TAP2
THBS4
DUSP2
DHRS12
GLDC
ENPEP
B3GNT3
TYMP
CA3
PCSK2
PDPN
SOX11
INHBA
TNFRSF11B
FST
MTAP
BAI2
GNL3L
VIPR1
TRO
EFNB3
EXOSC9
IL1B
XRCC4
PLEKHA6
GFPT2
APOB
CCL3
FPR1
MSANTD3-TMEFF1
CLEC11A
NUFIP1
CLCN4
CELSR3
CAPN5
CD58
PLS1
CLEC3B
KAL1
ALDH1L1
ACVR1B
PDGFRL
IL1RAP
PAFAH2
DOPEY2
EGR2
INHBB
ACYP1
CD3EAP
GAD1
FKTN
CKMT2
PSCA
FTSJ1
S100A1
ST3GAL2
TNNC2
CCL14
PRSS2
SPA17
ARHGAP44
ATXN3
SAC3D1
FOXO4
HS3ST1
CASP10
AMBP
PPP1R1A
PLAU
C5
CORO2A
STEAP1
DNAJC8
AQP9
LIPT1
ANGPT2
HRH1
OLFM1
MST1
F10
ALDH3A1
CALB1
KALRN
WNT2
CTSG
PCDH17
HAAO
TSPAN9
FMO1
XPA
CYP27B1
MMP10
BCL2A1
UBFD1
LRP2
CYP3A5
TCP11L1
SIX1
MMP3
GREB1
PLGLB1
ZNF443
GTF2E1
CREB5
COL10A1
TDO2
MMP13
WNT5A
PRRX1
CYP3A4
CEP135
FOXG1
TNFAIP6
REL
OVOL2
ACADL
MATN3
MCC
LHX2
PTX3
IL13RA2
ZNF623
GH2
ANXA11
CA4
SELE
EDA
CST1
GPR4
NRG1
PFKFB4
PRKCE
AVPR1A
TLR3
SLMO1
MICAL2
HOXA4
NTS
PTHLH
FOXD1
GRP
IFI16
GALNS
COX6A2
SLCO1B3
SOCS3
REN
FOLR3
SLC6A15
ANK3
SERPINA7
SERPINB7
F2RL1
HAS2
EPYC
AJAP1
DHRS2
FHIT
CYP24A1
ABAT
MRAS
CYP4F12
SMARCA2
INSL4
CLUL1
AKR1B10
EFEMP2
CCT6B
C2orf27A
CHRNA1
HBZ
APMAP
GPR176
CD5L
XK
NTF3
TMEM257
GRTP1
CBX4
CHST7
F2RL2
WISP1
NAT2
SEMA3A
LOC101060181
OXTR
STATH
ALX1
GCKR
CHAD
TRIM25
FOXE1
GNA13
GUCY1A2
SPTA1
PMCH
UPF3A
GPR161
HSPH1
HSD17B3
CST4
MMP16
RAB27B
HSF2BP
KRT10
HGFAC
NKX3-2
GLI2
TNFRSF11A
SLC16A7
NCRNA00185
KRT75
ZFP30
AKR1D1
KCND2
NIPBL
ZNF223
KCNJ3
CDK6
DLX2
CDH12
GNGT1
CDH11
TLX1
SLC10A1
ISLR
AGRP
TNIP1
OTC
ZFP69B
ZNF345
MEP1B
SLC15A1
RPL23AP32
ZNF343
DSC1
MAGEA1
MMP8
IBSP
HOXD10
TREH
GK
LOC100507472
IL10
CCR9
GRIK3
RHPN1-AS1
PRSS3
GAL
TUBA4B
C6orf10
MAGEB1
P4HA1
MMP20
CREM
MUSK
FZD9
HCRT
BLNK
ACOX1
NCOA3
SERPINH1
LOR
CDH9
DLG3
DOK4
CYP3A43
LRP2BP
PSMD9
TMEM8B
CD160
CYB5A
MUC1
BMP8B
BMP8A
DAZ1
SCGB1D1
CYP2F1
AC009947.3
GRPR
PI15
CHP1
NTN1
MADCAM1
CCR8
SIK1
ZNF442
ITGB6
TMX1
ISG20L2
SEMA4F
CYP2C18
GAST
EPPK1
PRSS16
TRIO
MYO7A
NFATC1
CAV3
DLX4
GAS2L1
EIF5
GPR50
ACKR1
POLR3D
BRCA2
ESM1
TANC2
KIR2DL4
SHOX2
GJC1
RAB3D
FOXD3
GATAD1
COL13A1
CST2
BTN2A3P
TPT1P8
GJA3
CD1E
ACTN1
MAGED2
GARS
FLOT1
ATIC
FSTL1
THY1
ESYT1
DUSP6
TOP1
DUT
FADS1
ERI3
POLR2C
COL18A1
MCAM
JAG1
PRPF4
ADCY6
KLHDC10
NR2F6
MRC2
TNFRSF10B
RGS16
KRT14
EPHX2
ANXA3
HMGN3
CHI3L1
GRB10
THOC5
CCBL2
RNF139
ASH2L
EXTL2
MXRA5
TST
SLC1A4
RIN2
EYA2
FTO
UTP20
GM2A
KIAA0922
ADAM19
CORO2B
SOX10
CDH17
TRIM9
APBA2
COLGALT2
HOXA10-HOXA9
TGFB2
SLC25A16
OCLN
NFE2
MAGEA3
NCF2
FAP
SOCS1
OLR1
GART
PCGF1
ART3
TLR5
TEF
C6
SEC14L5
FZD2
CSF2
IRX5
ST20
CRISP2
NIPAL3
MPZ
GNMT
2021-09-04
P2RX1
CPNE6
ODF2
MAGEA9
MAGEA12
MAGEA11
VEGFA
TUBA3C
INHBE
TNFSF11
PCLO
TTC39A
TNFRSF10D
LINC00260
EMR3
FPR2
PLAUR
WISP3
APOBEC3A
CDH20
LEF1
COL19A1
GCNT2
LOC100134822
MLLT11
TTTY9A
BMP4
PDLIM4
FTH1P5
CADM3
ZNF551
SERINC3
KMT2D
PARD6B
LOC101928826
PRRC2C
ZFP36L1
COL4A2
COL4A1
PXDN
YARS
COL6A1
EFR3A
FKBP9
SERPINE2
ANKLE2
TUBA4A
AGRN
EPB41L1
SULF1
MYO1B
MYH10
VGLL4
FAM102A
KIAA0930
SECISBP2L
SUCLG2
SPTSSA
CEBPB
SPIDR
LCN2
RPRD2
CHN1
TSFM
LRBA
MICAL3
C1orf216
HEG1
PPFIBP2
SUB1
C2CD2
LYPD1
MSH5-SAPCD1
CBX7
SLC9A8
APBB2
RPIA
THOC2
ANGPTL2
ZC3HAV1
ATPAF2
LPCAT4
OLFML2B
SNAI2
HOXA10
ROBO1
GLTSCR1L
CDR2L
TENM4
APOOL
TMEM30B
TMEM158
LOC101930052
TMEM246
TJP3
MXRA8
MUC5B
SATB2
ZNF862
NPTX2
COPG2IT1
CCNE1
PINLYP
SRRD
ELOVL2
GLB1L2
TCHH
PTPRA
HOXA5
DUSP7
TMEM110
DCBLD2
PYROXD1
AGFG1
ERC2
TWIST1
RPARP-AS1
RP11-79P5.2
ATP10B
PLXDC1
LOC645166
PPBP
ITFG2
MAGEA4
RPL17
KIAA0485
ALOX12P2
CTAGE15
BCAT1
CYP2C9
GLA
HLX
ADAMTS2
GJA5
GFRA3
GPR20
KRTAP5-9
RLN2
FOXC2
HES2
COL8A1
ATP8B1
MAGEA6
NHLH1
OSM
TAF1B
KIAA1549L
MAP3K1
SLC38A6
CNIH3
AC004490.1
ZNF780B
ADAMTS3
SPATA2L
CCDC64
TRIM58
LRRC42
MCF2L2
DNM1
KRT86
SNORA21
KIAA0754
MINOS1P1
PRSS3P2
ABCA12
DUSP10
SORCS3
ZNF492
ERV9-1
DDX27
GORASP1
TRA
RAB40AL
SSX2B
RPL3
GK3P
HCG4B
GK-AS1
SEMG2
CYP2C19
LRRC37BP1
ZNF460
XRCC3
RP11-548H18.2
RPS4XP2
PPP1R13B
TCEB1P3
ZNF682
RP3-497J21.1
HMGB1P17
KRT18P38
POM121L2
RP3-391O22.2
RP5-1118D24.2
PRSS3P3
TTTY1
USP53
LOC100505874
SERHL2
RP3-522P13.2
KRT19P2
RP6-149D17.1
RP5-1119A7.11
T-Cell Receptor V-alpha region
FAM49B
OR7E14P
STEAP1B
USP27X
ZNF813
SEC14L1P1
RTFDC1
RAB31
SNX6
SUPT16H
HIGD1A
MIR6890
PMEPA1
CDC27
BACE1
CARKD
SAP30BP
MSRB1
BAZ1A
MPC1
MRPL15
SNN
RBM47
EMC8
ZNF706
ZNF672
ZDHHC3
FTSJ3
C9orf78
RETSAT
MKKS
CDC42SE1
ADCK3
CLDN1
ARMC1
NDUFB2
ING4
PDP1
BDH2
KRCC1
LGR4
GOLPH3L
TNFRSF12A
PSPC1
ZNF281
NDE1
AACS
PLBD1
GREM1
ENY2
ALAD
RNASEH1
FAHD2A
ECHDC2
MAFB
LYRM4
TMEM57
POGLUT1
NUDT2
CHCHD7
PLEK2
YRDC
LARP6
CWC25
DYSF
STX17
PCTP
C1orf109
LEPREL1
RGCC
PTRH2
TAF1D
DHRS11
DVL2
TMEM39B
MSRB2
SMC6
SMYD3
ACP6
GPN2
FHL3
C14orf132
PLSCR3
SFTPA1
UBE2D4
HEY1
ASB8
IGF2BP2
DEPTOR
ESF1
MLYCD
CSGALNACT2
ATAT1
GUF1
GALNT12
DCHS1
C11orf1
CCDC59
METTL22
ARAP3
HOXC10
TMPRSS4
MYO5C
WDR91
COL5A3
MRPS17
PUS7
STAG3L4
PLAC8
CD248
ZCCHC2
ASPN
C12orf5
RCN3
IL20RA
LSM8
AMBRA1
RASL11B
UBTD1
BRIX1
LIPG
SCUBE2
PGBD5
TGS1
FKBP10
OGDHL
MSRA
ECHDC3
GRAMD1C
ADAP2
AEN
SERTAD3
FKBP14
PGS1
C1orf50
TMEM45A
COA7
AGO3
TREM1
TMEM70
EGFL6
LAMP5
CA14
CCNJ
WFDC1
KDELC1
SNAI1
DUS2
NXN
DCLRE1B
GCNT3
SNCAIP
FJX1
SLC47A1
C14orf169
BCL11B
GEMIN6
ZNF267
NRIP3
COPZ2
MAP7D3
DPH5
ACTR5
LRP12
TTPAL
ARMC9
PARP6
CEP83
SUGCT
PCDH12
RANBP17
DECR2
ZSCAN16
SPSB1
DCLRE1C
SEMA3G
AGPAT4
PLAC1
MNS1
CACNA2D3
AGPAT3
TREM2
DUOX2
PRRX2
TFCP2L1
HEY2
SH2D4A
RASAL1
DENND1A
NOX4
CXorf56
MBNL3
GAL3ST4
MTRF1
CYP26B1
HOXC13
ZNF613
MFSD6
CLEC4E
SLC12A8
GOLGA2P5
ZMAT4
CLEC5A
MAGEL2
DKK2
SLC16A10
POPDC3
CABYR
L1TD1
ACE2
BANP
ARSJ
HOOK1
HS3ST3A1
TAC3
EFCC1
CASZ1
RASIP1
STYK1
C5AR1
ANTXR1
FOXL2
ZC2HC1C
NXF3
KCNN2
C10orf95
INO80D
SLC25A23
NANOG
MGAT4B
NSUN7
LRRC37A
LRRC37A2
SCD5
FBXO17
AAMDC
CUZD1
CXXC4
HHIPL2
IL36G
ARHGEF40
GREB1L
C11orf16
FAM86C1
SMEK1
DNAJC28
DNASE2B
LINC00115
NPHS2
ROPN1B
SLC30A10
SLC28A3
LOC101928589
ZNF214
KERA
KHDC1L
EFHC2
EN1
ZNF532
HEYL
DNMT3B
PPP4R4
PNPLA3
RDH8
ASAP1-IT1
RPS6KA6
LEPRE1
CRYL1
ZNF665
LINC00328
PRG3
KIRREL
METTL5
SLC24A2
CA10
TRIM46
NYNRIN
AK021933
MANSC1
A1CF
MTMR12
MIR21
SHCBP1L
CAB39L
CDADC1
SLC25A32
PLA2G12A
ASAP1
SPATA1
DENND2D
KCNQ4
CHRNA9
NPL
NRDE2
HMGN5
CSRNP2
MAGED4
DCSTAMP
GDAP1
ST8SIA2
KLF15
GPR27
PCDHB6
OR12D2
PCDHB3
ADAMTS12
HYI
OR1A2
PCDHB13
P2RY4
SPRY4
ERLIN2
ACAD8
CORO1C
DONSON
COL5A2
RALGAPB
GNA12
UBL4A
KDM7A
NEFL
PGAP3
DOLPP1
PAIP2B
C2orf68
DENND2A
COL8A2
KIAA1644
FAM131A
FBXO41
MMP24-AS1
NPIPB15
LOC102725271
AARSD1
PRND
AMIGO2
RP11-769O8.3
HNRNPUL2
TNS4
ZNF480
SMIM14
XPR1
TRIM39
DHX33
TMEM38A
OCIAD1
NSUN2
CCNDBP1
MARVELD1
ZCCHC17
UCK1
AKIRIN2
HDHD2
NOA1
KIAA1147
MTFP1
NT5DC1
COMMD5
SLC25A19
ARV1
CGN
GSKIP
MED10
G2E3
SMIM3
TSHZ1
GLIS2
TSHZ3
LYAR
YAE1D1
CRISPLD1
CCDC8
C1QTNF5
TMEM108
C1QTNF6
C6orf203
AADAT
FAM126A
MEX3B
C7orf13
ZIC2
DDX59
FKBP7
LY6K
CNDP1
CCL26
LOC100133130
SNHG12
KIF9
DBIL5P
PCDHB10
SOST
ING5
KCNQ5
MRPS25
HSD17B7P2
NUMBL
KCNK9
MIR4755
PRO1804
AK3
RP11-199F11.2
C3orf20
ZNF33A
MTFR1L
MRPS5
FTHL17
TM2D2
CARD6
RIOK1
RAB11FIP4
KCNIP4
RCC2
SNHG16
SNHG1
TBC1D14
LRRC8A
H19
SULF2
RPL7L1
NAV1
CERCAM
MRPS6
MYADM
CERS5
CAMK2D
GOPC
RPRD1B
PDRG1
CHMP4B
CPNE2
FAM219A
CRAMP1L
PPTC7
SNHG8
MRPL32
PHF5A
MCU
MTERF2
ARL8A
SH3BGRL2
INO80
GATAD2B
TP53RK
RPP25L
SMIM12
ABHD17C
UBN2
TMEM128
PATL1
LYRM5
C1orf122
VPS26B
LOC100996643
SNHG6
SHROOM3
COL12A1
CTHRC1
EPB41L4A-AS1
LOC101928927
ARL6IP6
PLEKHH1
SMDT1
CYB5D2
TMEM125
MGME1
TPRN
WDR54
IAH1
C17orf89
ELMSAN1
CPSF2
MTURN
B3GNT9
TOMM40L
PRICKLE1
LZIC
PLEKHG1
MANEAL
ZBTB9
USP42
NDUFV3
MCEE
TADA2B
PTRHD1
SVIP
SLC18B1
ADSSL1
FAM73B
TCEA3
TMC4
FAM58A
TMEM68
HEATR5A
NSMCE2
IER5L
NEIL2
FAM167A
MUC20
TMEM25
AMIGO1
FAM20C
CCDC23
CCDC71L
PPM1K
CHMP4C
FAR2P2
[truncated: 471 more rows]
