# Supplementary material for: Identification of Key Genes and Pathways Associated With Paclitaxel Resistance in Esophageal Squamous Cell Carcinoma Based on Bioinformatics Analysis
Source: Front Genet. 2021 Aug 11;12:671639. doi: 10.3389/fgene.2021.671639 (PMC8386171; doi:10.3389/fgene.2021.671639)
Supplement: Supplementary Table 2 — The information of drug prediction of key genes associated with paclitaxel resistance. [file Data_Sheet_2.xlsx]

## Sheet: gene
	x
1	INHBA
2	MLLT11
3	PTGS2
4	PHTF2
5	CCL26
6	FN1
7	MFAP2
8	SPARC
9	MME
10	FKBP14
11	SHOX2
12	NUAK1
13	CYP26B1
14	MUCL1
15	ASAP1
16	KDELC1
17	TSPAN9
18	VEGFA
19	COL1A1
20	HTRA1
21	GUCY1A2
22	OLR1
23	KIF3C
24	CLDN1

## Sheet: search_out
search_term	match_term	match_type	gene	drug	interaction_types	sources	pmids
INHBA	INHBA	Definite	INHBA	SOTATERCEPT	inhibitor	ChemblInteractions
PTGS2	PTGS2	Definite	PTGS2	RESVERATROL	inhibitor	DrugBank|GuideToPharmacology	11752352
PTGS2	PTGS2	Definite	PTGS2	MELOXICAM	inhibitor	DrugBank|TdgClinicalTrial|ChemblInteractions|TEND|GuideToPharmacology|PharmGKB|TTD	10567199|16197363|10220944|11752352|10381787|10340919|10381057|30774225|19602986
PTGS2	PTGS2	Definite	PTGS2	NIMESULIDE	inhibitor	DrugBank|GuideToPharmacology|PharmGKB	16846549|11752352
PTGS2	PTGS2	Definite	PTGS2	CHOLINE MAGNESIUM TRISALICYLATE	inhibitor	DrugBank	14680616|17181859|17258197|17037745|17033106
PTGS2	PTGS2	Definite	PTGS2	MECLOFENAMATE SODIUM	inhibitor	ChemblInteractions
PTGS2	PTGS2	Definite	PTGS2	NAPROXEN ETEMESIL	inhibitor	ChemblInteractions
PTGS2	PTGS2	Definite	PTGS2	GINSENG	inhibitor	DrugBank	17436372|15753395|15778128
PTGS2	PTGS2	Definite	PTGS2	IBUPROFEN	inhibitor	DrugBank|TdgClinicalTrial|ChemblInteractions|TEND|GuideToPharmacology|PharmGKB|TTD	25502615|15481334|12852704|11752352|15556152|15494133|16678543|14510637|19602986
PTGS2	PTGS2	Definite	PTGS2	SUPROFEN	inhibitor	DrugBank|TdgClinicalTrial|ChemblInteractions|TEND|GuideToPharmacology	11885959|17139284|10377455|17016423
PTGS2	PTGS2	Definite	PTGS2	PIROXICAM	inhibitor	DrugBank|TdgClinicalTrial|ChemblInteractions|GuideToPharmacology	11952155|11785774|11153163|11752352|15464832|10381057
PTGS2	PTGS2	Definite	PTGS2	OXYPHENBUTAZONE	inhibitor	ChemblInteractions
PTGS2	PTGS2	Definite	PTGS2	BROMFENAC SODIUM	inhibitor	ChemblInteractions
PTGS2	PTGS2	Definite	PTGS2	IBUPROFEN LYSINE	inhibitor	ChemblInteractions
PTGS2	PTGS2	Definite	PTGS2	ETODOLAC	inhibitor	DrugBank|TdgClinicalTrial|ChemblInteractions|TEND|GuideToPharmacology|PharmGKB|TTD	12824918|11009046|11275997|11752352|10594327|15198222|19602986
PTGS2	PTGS2	Definite	PTGS2	AMINOSALICYLATE POTASSIUM	inhibitor	ChemblInteractions
PTGS2	PTGS2	Definite	PTGS2	KETOPROFEN	inhibitor	DrugBank|TdgClinicalTrial|ChemblInteractions|TEND|GuideToPharmacology|TTD	14513718|11729362|11752352|11814865|15198222|10895904
PTGS2	PTGS2	Definite	PTGS2	NAPROXCINOD	inhibitor	TdgClinicalTrial|ChemblInteractions|GuideToPharmacology
PTGS2	PTGS2	Definite	PTGS2	CELECOXIB	inhibitor	TALC|DrugBank|TdgClinicalTrial|ChemblInteractions|GuideToPharmacology|MyCancerGenomeClinicalTrial|PharmGKB|TTD	12093311|12086292|12055598|11752352|12086402|12104042|22336956|19602986
PTGS2	PTGS2	Definite	PTGS2	DICLOFENAC SODIUM	inhibitor	ChemblInteractions
PTGS2	PTGS2	Definite	PTGS2	SC-560	inhibitor	GuideToPharmacology
PTGS2	PTGS2	Definite	PTGS2	MECLOFENAMIC ACID	inhibitor	DrugBank	12409963|16290292|7825862|15198222|10639181
PTGS2	PTGS2	Definite	PTGS2	DIFLUNISAL	inhibitor	DrugBank|TdgClinicalTrial|ChemblInteractions|TEND|TTD	11315375|8737748|12852483|11673972|10825891|11752352
PTGS2	PTGS2	Definite	PTGS2	CARPROFEN	inhibitor	DrugBank|TdgClinicalTrial|ChemblInteractions|TEND|GuideToPharmacology|TTD	15939622|11752352|17181139|11703020|15198222|10895904
PTGS2	PTGS2	Definite	PTGS2	ACETAMINOPHEN	inhibitor	DrugBank|TdgClinicalTrial|ChemblInteractions|TEND|GuideToPharmacology	17884974|17322116|17175104|11752352
PTGS2	PTGS2	Definite	PTGS2	FENOPROFEN CALCIUM	inhibitor	ChemblInteractions
PTGS2	PTGS2	Definite	PTGS2	DICLOFENAC EPOLAMINE	inhibitor	ChemblInteractions
PTGS2	PTGS2	Definite	PTGS2	NS-398	inhibitor	DTC|GuideToPharmacology	21775152|19172146|16480277|25453792
PTGS2	PTGS2	Definite	PTGS2	ESFLURBIPROFEN	inhibitor	GuideToPharmacology
PTGS2	PTGS2	Definite	PTGS2	VALDECOXIB	inhibitor	DTC|DrugBank|ChemblInteractions|GuideToPharmacology|PharmGKB|TTD	12564662|20143779|15494548|10715145|11752352|12644588|12167567|11060833|19602986
PTGS2	PTGS2	Definite	PTGS2	BROMFENAC	inhibitor	DrugBank|TdgClinicalTrial|TEND	16982289|16846546|12016548
PTGS2	PTGS2	Definite	PTGS2	OLSALAZINE SODIUM	inhibitor	ChemblInteractions
PTGS2	PTGS2	Definite	PTGS2	ETORICOXIB	inhibitor	DrugBank|TdgClinicalTrial|ChemblInteractions|TEND|GuideToPharmacology|PharmGKB|TTD	17573128|17164136|17691997|11752352|17139284|17016423|19602986
PTGS2	PTGS2	Definite	PTGS2	BISMUTH SUBSALICYLATE	inhibitor	ChemblInteractions
PTGS2	PTGS2	Definite	PTGS2	TIAPROFENIC ACID	inhibitor	DrugBank	2277128|11752352|17139284|17016423
PTGS2	PTGS2	Definite	PTGS2	NABUMETONE	inhibitor	DrugBank|TdgClinicalTrial|ChemblInteractions|TEND|TTD	11304699|12047490|11153163|11752352|15456329|7615202
PTGS2	PTGS2	Definite	PTGS2	FENOPROFEN	inhibitor	DrugBank|TdgClinicalTrial|TEND	17050798
PTGS2	PTGS2	Definite	PTGS2	NEPAFENAC	inhibitor	DrugBank|TdgClinicalTrial|ChemblInteractions|TEND	10850857
PTGS2	PTGS2	Definite	PTGS2	DICLOFENAC	inhibitor	DrugBank|TdgClinicalTrial|ChemblInteractions|TEND|GuideToPharmacology|PharmGKB	12705061|12925531|12588370|12852704|12534640|19602986
PTGS2	PTGS2	Definite	PTGS2	LUMIRACOXIB	inhibitor	DrugBank|TdgClinicalTrial|TEND|GuideToPharmacology|PharmGKB|TTD	14965322|15017615|14552704|15177307|11752352|15655513|19602986
PTGS2	PTGS2	Definite	PTGS2	LENALIDOMIDE	negative modulator	DrugBank	15598423|12720152
PTGS2	PTGS2	Definite	PTGS2	NAPROXEN SODIUM	inhibitor	ChemblInteractions
PTGS2	PTGS2	Definite	PTGS2	KETOROLAC TROMETHAMINE	inhibitor	ChemblInteractions
PTGS2	PTGS2	Definite	PTGS2	ANTIPYRINE	inhibitor	DrugBank	11695253
PTGS2	PTGS2	Definite	PTGS2	INDOMETHACIN	inhibitor	DTC|DrugBank|ChemblInteractions|TEND|GuideToPharmacology|PharmGKB|TTD	15668944|24697244|15730717|20684598|15831440|22818041|15770365|10381057|15667901|19602986
PTGS2	PTGS2	Definite	PTGS2	TOLMETIN SODIUM	inhibitor	ChemblInteractions
PTGS2	PTGS2	Definite	PTGS2	FLURBIPROFEN SODIUM	inhibitor	ChemblInteractions
PTGS2	PTGS2	Definite	PTGS2	OXAPROZIN POTASSIUM	inhibitor	ChemblInteractions
PTGS2	PTGS2	Definite	PTGS2	ASPIRIN	inhibitor	ChemblInteractions|TEND|CIViC|GuideToPharmacology|PharmGKB	17522398
PTGS2	PTGS2	Definite	PTGS2	KETOROLAC	inhibitor	DrugBank|TdgClinicalTrial|TEND|GuideToPharmacology	11695255|12446609|14568028|14568029|15102535|12110513
PTGS2	PTGS2	Definite	PTGS2	OXAPROZIN	inhibitor	DrugBank|TdgClinicalTrial|ChemblInteractions|TEND|GuideToPharmacology	19338579|9831331|9650852|19952416|12065695|17024689
PTGS2	PTGS2	Definite	PTGS2	MESALAMINE	inhibitor	DrugBank|TdgClinicalTrial|ChemblInteractions|TEND	16855178|12463455|14742690|12208114|9256165
PTGS2	PTGS2	Definite	PTGS2	TOLMETIN	inhibitor	DrugBank|TdgClinicalTrial|TEND|TTD	14613550|10465690|9253954|11752352|17391279|15458776
PTGS2	PTGS2	Definite	PTGS2	PARECOXIB	inhibitor	DrugBank|TdgClinicalTrial	10794682
PTGS2	PTGS2	Definite	PTGS2	SULFASALAZINE	inhibitor	DrugBank|TdgClinicalTrial|ChemblInteractions	16855178|12463455|14742690|12208114|9256165
PTGS2	PTGS2	Definite	PTGS2	MEFENAMIC ACID	inhibitor	DrugBank|ChemblInteractions	10393680|15792781|9626023|17150210|7832763|11752352
PTGS2	PTGS2	Definite	PTGS2	POLMACOXIB	inhibitor	TdgClinicalTrial|ChemblInteractions|TTD
PTGS2	PTGS2	Definite	PTGS2	TENOXICAM	inhibitor	DrugBank|TdgClinicalTrial|TEND|TTD	11563332|16245223|9152412|11752352|15943176|15756931
PTGS2	PTGS2	Definite	PTGS2	SALSALATE	inhibitor	DrugBank|TdgClinicalTrial|TEND	9711054|10452868|16808554|12901032
PTGS2	PTGS2	Definite	PTGS2	NAPROXEN	inhibitor	DrugBank|TdgClinicalTrial|ChemblInteractions|TEND|GuideToPharmacology|PharmGKB|TTD	17604186|17612049|17607546|11752352|17521299|17532719|19602986|30247840
PTGS2	PTGS2	Definite	PTGS2	APRICOXIB	inhibitor	TALC|TdgClinicalTrial|ChemblInteractions
PTGS2	PTGS2	Definite	PTGS2	LORNOXICAM	inhibitor	DrugBank	20399943|10450786|17516707|11846620
PTGS2	PTGS2	Definite	PTGS2	SULINDAC	inhibitor	DrugBank|TdgClinicalTrial|ChemblInteractions|TEND|GuideToPharmacology	11118042|10372826|10657949|10485483|11078056
PTGS2	PTGS2	Definite	PTGS2	DICLOFENAC POTASSIUM	inhibitor	ChemblInteractions
PTGS2	PTGS2	Definite	PTGS2	IBUPROFEN SODIUM	inhibitor	ChemblInteractions
PTGS2	PTGS2	Definite	PTGS2	PHENYLBUTAZONE	inhibitor	DrugBank|TdgClinicalTrial|ChemblInteractions|TEND|GuideToPharmacology|TTD	15939622|15489888|12213119|11752352
PTGS2	PTGS2	Definite	PTGS2	BALSALAZIDE	inhibitor	DrugBank|TdgClinicalTrial	17981262|12950415|17139284|17016423|19743890
PTGS2	PTGS2	Definite	PTGS2	ROFECOXIB	inhibitor	DrugBank|TdgClinicalTrial|ChemblInteractions|GuideToPharmacology|PharmGKB|TTD	10580458|11398914|10566562|10555907|10643177|10693877|20724158|11752352|18922570|20166930|16678543|19602986
PTGS2	PTGS2	Definite	PTGS2	ANTRAFENINE	inhibitor	DrugBank	17604186|17612049|17607546|11752352|17521299|17532719
PTGS2	PTGS2	Definite	PTGS2	ICOSAPENT	inhibitor	DrugBank	12573452|16190133|20463020|12562875|17459764|16141635
PTGS2	PTGS2	Definite	PTGS2	FLURBIPROFEN	inhibitor	DTC|DrugBank|TdgClinicalTrial|ChemblInteractions|TEND|GuideToPharmacology|TTD	10091674|10977131|10773011|11006278|11405284|17562170|19066416
PTGS2	PTGS2	Definite	PTGS2	NIFLUMIC ACID	inhibitor	DrugBank	16301791|17098211|17485303
PTGS2	PTGS2	Definite	PTGS2	POMALIDOMIDE	inhibitor	DrugBank	17308870
PTGS2	PTGS2	Definite	PTGS2	THALIDOMIDE	antagonist	DrugBank|TdgClinicalTrial	12710892|15446566|15982930|21507989|15598423|15892618
PTGS2	PTGS2	Definite	PTGS2	BENZQUINAMIDE	inhibitor	GuideToPharmacology
PTGS2	PTGS2	Definite	PTGS2	GW-406381	inhibitor	GuideToPharmacology
PTGS2	PTGS2	Definite	PTGS2	BALSALAZIDE DISODIUM	inhibitor	ChemblInteractions
PTGS2	PTGS2	Definite	PTGS2	AMINOSALICYLATE SODIUM	inhibitor	ChemblInteractions
PTGS2	PTGS2	Definite	PTGS2	ALCLOFENAC	antagonist	DrugBank	241595
PTGS2	PTGS2	Definite	PTGS2	DROXICAM	inhibitor	DrugBank	3278945
PTGS2	PTGS2	Definite	PTGS2	NABIXIMOLS	inhibitor	DrugBank	26264914
PTGS2	PTGS2	Definite	PTGS2	TOLFENAMIC ACID	antagonist	DrugBank	9638074|8200415|6691890
PTGS2	PTGS2	Definite	PTGS2	DEXIBUPROFEN	inhibitor	DTC|DrugBank	20143779|28009827
PTGS2	PTGS2	Definite	PTGS2	CANNABIDIOL	inhibitor	DrugBank	26264914
PTGS2	PTGS2	Definite	PTGS2	BUFEXAMAC	inhibitor	DrugBank	1204506
PTGS2	PTGS2	Definite	PTGS2	FISH OIL TRIGLYCERIDES	inhibitor	DrugBank	22393325
PTGS2	PTGS2	Definite	PTGS2	ACECLOFENAC	inhibitor	DrugBank	15163279
PTGS2	PTGS2	Definite	PTGS2	TALNIFLUMATE	antagonist	DrugBank
PTGS2	PTGS2	Definite	PTGS2	DEXKETOPROFEN	antagonist	DrugBank
PTGS2	PTGS2	Definite	PTGS2	PROPACETAMOL	antagonist	DrugBank
PTGS2	PTGS2	Definite	PTGS2	ACEMETACIN	antagonist	DrugBank
PTGS2	PTGS2	Definite	PTGS2	MAGNESIUM SALICYLATE	inhibitor	DrugBank	15035793|15348270|15070163|15199473|15106733
PTGS2	PTGS2	Definite	PTGS2	LOXOPROFEN	antagonist	DrugBank	14980665
PTGS2	PTGS2	Definite	PTGS2	CHEMBL173562	antagonist	DrugBank	7437270
PTGS2	PTGS2	Definite	PTGS2	TROLAMINE SALICYLATE	inhibitor	DrugBank
PTGS2	PTGS2	Definite	PTGS2	PHENYL SALICYLATE	antagonist	DrugBank
PTGS2	PTGS2	Definite	PTGS2	CYCLOSPORINE		NCI	10999939
PTGS2	PTGS2	Definite	PTGS2	BENDAZAC		DrugBank
PTGS2	PTGS2	Definite	PTGS2	RWJ-67657		TTD
PTGS2	PTGS2	Definite	PTGS2	HYDROXYCHLOROQUINE		NCI	14963695
PTGS2	PTGS2	Definite	PTGS2	FIROCOXIB		DrugBank	15077695
PTGS2	PTGS2	Definite	PTGS2	URSOLIC ACID		DTC	9784154
PTGS2	PTGS2	Definite	PTGS2	IMRECOXIB		TTD
PTGS2	PTGS2	Definite	PTGS2	(R)-IBUPROPHEN		DTC	20143779
PTGS2	PTGS2	Definite	PTGS2	DIHOMO-GAMMA-LINOLENIC ACID		DrugBank	16190133|11939906|15990700|11121413
PTGS2	PTGS2	Definite	PTGS2	CIMICOXIB		DrugBank|TdgClinicalTrial|TTD	15481993
PTGS2	PTGS2	Definite	PTGS2	RALOXIFENE		NCI	15243281
PTGS2	PTGS2	Definite	PTGS2	CURCUMIN		DTC|TTD	24920381
PTGS2	PTGS2	Definite	PTGS2	CAPECITABINE		PharmGKB	19219602
PTGS2	PTGS2	Definite	PTGS2	FLUFENAMIC ACID		DrugBank	7864817
PTGS2	PTGS2	Definite	PTGS2	LICOFELONE		DrugBank|TdgClinicalTrial	17015640
PTGS2	PTGS2	Definite	PTGS2	ATENOLOL		PharmGKB
PTGS2	PTGS2	Definite	PTGS2	MORNIFLUMATE		DrugBank
PTGS2	PTGS2	Definite	PTGS2	DIPYRITHIONE		DrugBank
PTGS2	PTGS2	Definite	PTGS2	DERSALAZINE		TdgClinicalTrial
PTGS2	PTGS2	Definite	PTGS2	RESERPINE		NCI	16081063
PTGS2	PTGS2	Definite	PTGS2	CHEMBL1235806		DrugBank	10592235
PTGS2	PTGS2	Definite	PTGS2	CHEMBL2171117		DTC	22822908
PTGS2	PTGS2	Definite	PTGS2	FENBUFEN		TTD
PTGS2	PTGS2	Definite	PTGS2	OXALIPLATIN		PharmGKB	19219602
PTGS2	PTGS2	Definite	PTGS2	DARBUFELONE		TTD
PTGS2	PTGS2	Definite	PTGS2	VB-201		TdgClinicalTrial
PTGS2	PTGS2	Definite	PTGS2	E163		DTC	10075763
PTGS2	PTGS2	Definite	PTGS2	CURCUMIN PYRAZOLE		DTC	24920381
FN1	FN1	Definite	FN1	OCRIPLASMIN	cleavage	DrugBank|ChemblInteractions|TTD	23193358
FN1	FN1	Definite	FN1	ZINC CHLORIDE	ligand|modulator	DrugBank	23896426|20541508
FN1	FN1	Definite	FN1	L19IL2		ChemblInteractions
FN1	FN1	Definite	FN1	L19TNFA		ChemblInteractions
FN1	FN1	Definite	FN1	L19SIP 131I		ChemblInteractions
FN1	FN1	Definite	FN1	METHYLDOPA		DrugBank	23896426
FN1	FN1	Definite	FN1	LANOTEPLASE		DrugBank
SPARC	SPARC	Definite	SPARC	CALCIUM PHOSPHATE, TRIBASIC	ligand	DrugBank
SPARC	SPARC	Definite	SPARC	CALCIUM CITRATE	ligand	DrugBank
MME	MME	Definite	MME	CANDOXATRIL	inhibitor	DrugBank|TdgClinicalTrial|TEND|GuideToPharmacology|TTD	16025254|1386491|16449355|11752352|7511759|1315825
MME	MME	Definite	MME	THIORPHAN	inhibitor	DrugBank|GuideToPharmacology	11752352
MME	MME	Definite	MME	FASIDOTRILAT	inhibitor	GuideToPharmacology
MME	MME	Definite	MME	DAGLUTRIL	inhibitor	DrugBank|GuideToPharmacology
MME	MME	Definite	MME	PHOSPHORAMIDON	inhibitor	DrugBank	11752352
MME	MME	Definite	MME	FASIDOTRIL	inhibitor	GuideToPharmacology
MME	MME	Definite	MME	CANDOXATRILAT	inhibitor	DrugBank|GuideToPharmacology	2611529|16085334
MME	MME	Definite	MME	SACUBITRIL	inhibitor|antagonist	DrugBank|ChemblInteractions
MME	MME	Definite	MME	OMAPATRILAT		DrugBank	10856267|11041166|10856268|10933361|11040230
MME	MME	Definite	MME	GALLOPAMIL		TTD
MME	MME	Definite	MME	SAMPATRILAT		TTD
MME	MME	Definite	MME	LCZ696		TTD
MME	MME	Definite	MME	PEPINEMAB		TTD
MME	MME	Definite	MME	ILEPATRIL		TdgClinicalTrial
MME	MME	Definite	MME	SLV-334		TTD
NUAK1	NUAK1	Definite	NUAK1	CERDULATINIB	inhibitor	GuideToPharmacology
NUAK1	NUAK1	Definite	NUAK1	FOSTAMATINIB	inhibitor	DrugBank	26516587
CYP26B1	CYP26B1	Definite	CYP26B1	TRETINOIN		DrugBank	21906690
CYP26B1	CYP26B1	Definite	CYP26B1	TALAROZOLE		TdgClinicalTrial
VEGFA	VEGFA	Definite	VEGFA	AFLIBERCEPT	inhibitor|binder|antibody	DrugBank|MyCancerGenome|TdgClinicalTrial|ChemblInteractions|PharmGKB|TTD	22813448|20124951
VEGFA	VEGFA	Definite	VEGFA	ZALTRAP	antibody	TALC
VEGFA	VEGFA	Definite	VEGFA	DALTEPARIN	inhibitor	DrugBank	17692905|21091776|16041398
VEGFA	VEGFA	Definite	VEGFA	VANDETANIB	inhibitor	DrugBank
VEGFA	VEGFA	Definite	VEGFA	MUPARFOSTAT	inhibitor	ChemblInteractions
VEGFA	VEGFA	Definite	VEGFA	CONBERCEPT	inhibitor	ChemblInteractions
VEGFA	VEGFA	Definite	VEGFA	BROLUCIZUMAB	inhibitor	DrugBank|ChemblInteractions
VEGFA	VEGFA	Definite	VEGFA	BEVACIZUMAB	antibody|inhibitor	TALC|DrugBank|MyCancerGenome|TdgClinicalTrial|ClearityFoundationClinicalTrial|ChemblInteractions|TEND|CIViC|PharmGKB|TTD	18182667|15705858|27329360|27139155|23149126|26100253|20124951|11752352|23953100|20125120|25955730
VEGFA	VEGFA	Definite	VEGFA	RANIBIZUMAB	inhibitor	DrugBank|TdgClinicalTrial|ChemblInteractions|TEND|PharmGKB|TTD	18046235|18054637|15973626|17046701|16935211|19668384|23570466|22840423|18035187|23149126|23559864|15671306|17049020|23953100|23842101|17031284
VEGFA	VEGFA	Definite	VEGFA	MINOCYCLINE	inhibitor	DrugBank	11875741|16224178|15256478
VEGFA	VEGFA	Definite	VEGFA	PEGAPTANIB SODIUM	antagonist	TdgClinicalTrial|ChemblInteractions|PharmGKB	23953100
VEGFA	VEGFA	Definite	VEGFA	GLICLAZIDE	other/unknown	DrugBank	17602961|14746574|17046555|12126787
VEGFA	VEGFA	Definite	VEGFA	CARVEDILOL	other/unknown	DrugBank	15071347|15942707|15732037|11378004
VEGFA	VEGFA	Definite	VEGFA	REGORAFENIB		PharmGKB
VEGFA	VEGFA	Definite	VEGFA	NAVICIXIZUMAB		TTD
VEGFA	VEGFA	Definite	VEGFA	LENALIDOMIDE		ClearityFoundationClinicalTrial
VEGFA	VEGFA	Definite	VEGFA	FLUOROURACIL		PharmGKB	24090479|20125120|25955730
VEGFA	VEGFA	Definite	VEGFA	BEVASIRANIB		DrugBank|TdgClinicalTrial	18523657
VEGFA	VEGFA	Definite	VEGFA	SORAFENIB		CGI|PharmGKB	22736425|24510746
VEGFA	VEGFA	Definite	VEGFA	BEVACIZUMAB 111IN		ChemblInteractions
VEGFA	VEGFA	Definite	VEGFA	LEUCOVORIN		PharmGKB	20125120|25955730
VEGFA	VEGFA	Definite	VEGFA	CDC-801		NCI	14717786
VEGFA	VEGFA	Definite	VEGFA	IRINOTECAN		PharmGKB	20125120|25955730
VEGFA	VEGFA	Definite	VEGFA	ABICIPAR PEGOL		TTD
VEGFA	VEGFA	Definite	VEGFA	CHONDROITIN SULFATE		DrugBank	15385557
VEGFA	VEGFA	Definite	VEGFA	RISUTEGANIB		TTD
VEGFA	VEGFA	Definite	VEGFA	CISPLATIN		PharmGKB	24090479
VEGFA	VEGFA	Definite	VEGFA	OSI-632		TTD
VEGFA	VEGFA	Definite	VEGFA	SILDENAFIL		PharmGKB	23007311
VEGFA	VEGFA	Definite	VEGFA	OXALIPLATIN		PharmGKB	24090479|20125120|25955730
VEGFA	VEGFA	Definite	VEGFA	PIDOLIC ACID		DrugBank	10592235|17139284|17016423
VEGFA	VEGFA	Definite	VEGFA	DOCETAXEL		PharmGKB	25111199|24061601|26100253
VEGFA	VEGFA	Definite	VEGFA	FENOFIBRATE		NCI	11356390
VEGFA	VEGFA	Definite	VEGFA	SUNITINIB		PharmGKB	22948895
VEGFA	VEGFA	Definite	VEGFA	CELECOXIB		PharmGKB	22336956
VEGFA	VEGFA	Definite	VEGFA	DENIBULIN		DrugBank
VEGFA	VEGFA	Definite	VEGFA	GENTAMICIN		NCI	14986132
VEGFA	VEGFA	Definite	VEGFA	MP-0250		TTD
VEGFA	VEGFA	Definite	VEGFA	CARBOPLATIN		PharmGKB	26194361
VEGFA	VEGFA	Definite	VEGFA	DOMATINOSTAT		TdgClinicalTrial
VEGFA	VEGFA	Definite	VEGFA	CAPECITABINE		PharmGKB	20125120|25955730
VEGFA	VEGFA	Definite	VEGFA	SQUALAMINE		TTD
VEGFA	VEGFA	Definite	VEGFA	CILOSTAZOL		NCI	11524048
VEGFA	VEGFA	Definite	VEGFA	ENALAPRIL		PharmGKB	26002049
VEGFA	VEGFA	Definite	VEGFA	ABT-510		DrugBank
VEGFA	VEGFA	Definite	VEGFA	PHENYTOIN		NCI	15458527
VEGFA	VEGFA	Definite	VEGFA	BMS-387032		DrugBank
VEGFA	VEGFA	Definite	VEGFA	ELMIRON		NCI	17071199
COL1A1	COL1A1	Definite	COL1A1	CLOVE OIL		DrugBank	28407719
COL1A1	COL1A1	Definite	COL1A1	OCRIPLASMIN		ChemblInteractions
COL1A1	COL1A1	Definite	COL1A1	COLLAGENASE CLOSTRIDIUM HISTOLYTICUM		ChemblInteractions|TEND
COL1A1	COL1A1	Definite	COL1A1	HALOFUGINONE		DrugBank	11099465
HTRA1	HTRA1	Definite	HTRA1	RANIBIZUMAB		PharmGKB	22594510|23559864|23842101|23337555
HTRA1	HTRA1	Definite	HTRA1	BEVACIZUMAB		PharmGKB	22594510|23559864|23842101|23337555
GUCY1A2	GUCY1A2	Definite	GUCY1A2	NITRIC OXIDE	activator	ChemblInteractions
GUCY1A2	GUCY1A2	Definite	GUCY1A2	ISOSORBIDE MONONITRATE	activator	ChemblInteractions
GUCY1A2	GUCY1A2	Definite	GUCY1A2	RIOCIGUAT	agonist|stimulator|positive modulator|activator	DrugBank|TdgClinicalTrial|ChemblInteractions	22044316|26219978
GUCY1A2	GUCY1A2	Definite	GUCY1A2	PLECANATIDE	agonist	DrugBank
GUCY1A2	GUCY1A2	Definite	GUCY1A2	SODIUM NITROPRUSSIDE	activator	ChemblInteractions
GUCY1A2	GUCY1A2	Definite	GUCY1A2	ISOSORBIDE DINITRATE	activator	ChemblInteractions
GUCY1A2	GUCY1A2	Definite	GUCY1A2	NITROGLYCERIN	activator	ChemblInteractions
GUCY1A2	GUCY1A2	Definite	GUCY1A2	MOLSIDOMINE	agonist	DrugBank	2983523
GUCY1A2	GUCY1A2	Definite	GUCY1A2	NAPROXCINOD		TdgClinicalTrial

## Sheet: drug_freq
	Var1	Freq	type
20	BEVACIZUMAB	2	NA		bevacizumab
34	CAPECITABINE	2	NA		capecitabine
39	CELECOXIB	2	inhibitor		celecoxib
116	LENALIDOMIDE	2	negative modulator		lenalidomide
136	NAPROXCINOD	2	-		naproxcinod
147	OCRIPLASMIN	2	-		ocriplasmin
151	OXALIPLATIN	2	NA		oxaliplatin
169	RANIBIZUMAB	2	inhibitor		ranibizumab
1	(R)-IBUPROPHEN	1			(r)-ibuprophen
2	ABICIPAR PEGOL	1			abicipar pegol
3	ABT-510	1	ABT-510		abt-510
4	ACECLOFENAC	1			aceclofenac
5	ACEMETACIN	1			acemetacin
6	ACETAMINOPHEN	1			acetaminophen
7	AFLIBERCEPT	1
8	ALCLOFENAC	1
9	AMINOSALICYLATE POTASSIUM	1
10	AMINOSALICYLATE SODIUM	1
11	ANTIPYRINE	1
12	ANTRAFENINE	1
13	APRICOXIB	1
14	ASPIRIN	1
15	ATENOLOL	1
16	BALSALAZIDE	1
17	BALSALAZIDE DISODIUM	1
18	BENDAZAC	1
19	BENZQUINAMIDE	1
21	BEVACIZUMAB 111IN	1
22	BEVASIRANIB	1
23	BISMUTH SUBSALICYLATE	1
24	BMS-387032	1
25	BROLUCIZUMAB	1
26	BROMFENAC	1
27	BROMFENAC SODIUM	1
28	BUFEXAMAC	1
29	CALCIUM CITRATE	1
30	CALCIUM PHOSPHATE, TRIBASIC	1
31	CANDOXATRIL	1
32	CANDOXATRILAT	1
33	CANNABIDIOL	1
35	CARBOPLATIN	1
36	CARPROFEN	1
37	CARVEDILOL	1
38	CDC-801	1
40	CERDULATINIB	1
41	CHEMBL1235806	1
42	CHEMBL173562	1
43	CHEMBL2171117	1
44	CHOLINE MAGNESIUM TRISALICYLATE	1
45	CHONDROITIN SULFATE	1
46	CILOSTAZOL	1
47	CIMICOXIB	1
48	CISPLATIN	1
49	CLOVE OIL	1
50	COLLAGENASE CLOSTRIDIUM HISTOLYTICUM	1
51	CONBERCEPT	1
52	CURCUMIN	1
53	CURCUMIN PYRAZOLE	1
54	CYCLOSPORINE	1
55	DAGLUTRIL	1
56	DALTEPARIN	1
57	DARBUFELONE	1
58	DENIBULIN	1
59	DERSALAZINE	1
60	DEXIBUPROFEN	1
61	DEXKETOPROFEN	1
62	DICLOFENAC	1
63	DICLOFENAC EPOLAMINE	1
64	DICLOFENAC POTASSIUM	1
65	DICLOFENAC SODIUM	1
66	DIFLUNISAL	1
67	DIHOMO-GAMMA-LINOLENIC ACID	1
68	DIPYRITHIONE	1
69	DOCETAXEL	1
70	DOMATINOSTAT	1
71	DROXICAM	1
72	E163	1
73	ELMIRON	1
74	ENALAPRIL	1
75	ESFLURBIPROFEN	1
76	ETODOLAC	1
77	ETORICOXIB	1
78	FASIDOTRIL	1
79	FASIDOTRILAT	1
80	FENBUFEN	1
81	FENOFIBRATE	1
82	FENOPROFEN	1
83	FENOPROFEN CALCIUM	1
84	FIROCOXIB	1
85	FISH OIL TRIGLYCERIDES	1
86	FLUFENAMIC ACID	1
87	FLUOROURACIL	1
88	FLURBIPROFEN	1
89	FLURBIPROFEN SODIUM	1
90	FOSTAMATINIB	1
91	GALLOPAMIL	1
92	GENTAMICIN	1
93	GINSENG	1
94	GLICLAZIDE	1
95	GW-406381	1
96	HALOFUGINONE	1
97	HYDROXYCHLOROQUINE	1
98	IBUPROFEN	1
99	IBUPROFEN LYSINE	1
100	IBUPROFEN SODIUM	1
101	ICOSAPENT	1
102	ILEPATRIL	1
103	IMRECOXIB	1
104	INDOMETHACIN	1
105	IRINOTECAN	1
106	ISOSORBIDE DINITRATE	1
107	ISOSORBIDE MONONITRATE	1
108	KETOPROFEN	1
109	KETOROLAC	1
110	KETOROLAC TROMETHAMINE	1
111	L19IL2	1
112	L19SIP 131I	1
113	L19TNFA	1
114	LANOTEPLASE	1
115	LCZ696	1
117	LEUCOVORIN	1
118	LICOFELONE	1
119	LORNOXICAM	1
120	LOXOPROFEN	1
121	LUMIRACOXIB	1
122	MAGNESIUM SALICYLATE	1
123	MECLOFENAMATE SODIUM	1
124	MECLOFENAMIC ACID	1
125	MEFENAMIC ACID	1
126	MELOXICAM	1
127	MESALAMINE	1
128	METHYLDOPA	1
129	MINOCYCLINE	1
130	MOLSIDOMINE	1
131	MORNIFLUMATE	1
132	MP-0250	1
133	MUPARFOSTAT	1
134	NABIXIMOLS	1
135	NABUMETONE	1
137	NAPROXEN	1
138	NAPROXEN ETEMESIL	1
139	NAPROXEN SODIUM	1
140	NAVICIXIZUMAB	1
141	NEPAFENAC	1
142	NIFLUMIC ACID	1
143	NIMESULIDE	1
144	NITRIC OXIDE	1
145	NITROGLYCERIN	1
146	NS-398	1
148	OLSALAZINE SODIUM	1
149	OMAPATRILAT	1
150	OSI-632	1
152	OXAPROZIN	1
153	OXAPROZIN POTASSIUM	1
154	OXYPHENBUTAZONE	1
155	PARECOXIB	1
156	PEGAPTANIB SODIUM	1
157	PEPINEMAB	1
158	PHENYL SALICYLATE	1
159	PHENYLBUTAZONE	1
160	PHENYTOIN	1
161	PHOSPHORAMIDON	1
162	PIDOLIC ACID	1
163	PIROXICAM	1
164	PLECANATIDE	1
165	POLMACOXIB	1
166	POMALIDOMIDE	1
167	PROPACETAMOL	1
168	RALOXIFENE	1
170	REGORAFENIB	1
171	RESERPINE	1
172	RESVERATROL	1
173	RIOCIGUAT	1
174	RISUTEGANIB	1
175	ROFECOXIB	1
176	RWJ-67657	1
177	SACUBITRIL	1
178	SALSALATE	1
179	SAMPATRILAT	1
180	SC-560	1
181	SILDENAFIL	1
182	SLV-334	1
183	SODIUM NITROPRUSSIDE	1
184	SORAFENIB	1
185	SOTATERCEPT	1
186	SQUALAMINE	1
187	SULFASALAZINE	1
188	SULINDAC	1
189	SUNITINIB	1
190	SUPROFEN	1
191	TALAROZOLE	1
192	TALNIFLUMATE	1
193	TENOXICAM	1
194	THALIDOMIDE	1
195	THIORPHAN	1
196	TIAPROFENIC ACID	1
197	TOLFENAMIC ACID	1
198	TOLMETIN	1
199	TOLMETIN SODIUM	1
200	TRETINOIN	1
201	TROLAMINE SALICYLATE	1
202	URSOLIC ACID	1
203	VALDECOXIB	1
204	VANDETANIB	1
205	VB-201	1
206	ZALTRAP	1
207	ZINC CHLORIDE	1

## Sheet: gene_freq
	Var1	Freq
1	COL1A1	4
2	CYP26B1	2
3	FN1	7
4	GUCY1A2	9
5	HTRA1	2
6	INHBA	1
7	MME	15
8	NUAK1	2
9	PTGS2	123
10	SPARC	2
11	VEGFA	48
